# Supplementary material for: Synthetic Circular miR-21 Sponge as Tool for Lung Cancer Treatment
Source: Int J Mol Sci. 2022 Mar 9;23(6):2963. doi: 10.3390/ijms23062963 (PMC8955967; doi:10.3390/ijms23062963)
Supplement: Supplementary file 1 [file ijms-23-02963-s001.zip]

Archive with 4 entries (3 files):
- ijms-1587759-supplementary/
- ijms-1587759-supplementary/Supplementary data 1.ab1
- ijms-1587759-supplementary/Table S1.pdf
- ijms-1587759-supplementary/Table S2.pdf
